# Supplementary material for: AAV-CRISPR/Cas9 Gene Editing Preserves Long-Term Vision in the P23H Rat Model of Autosomal Dominant Retinitis Pigmentosa
Source: Pharmaceutics. 2022 Apr 9;14(4):824. doi: 10.3390/pharmaceutics14040824 (PMC9026811; doi:10.3390/pharmaceutics14040824)
Supplement: Supplementary file 1 [file pharmaceutics-14-00824-s001.zip]

Archive with 1 entries (1 files):
- pharmaceutics-1644713-proofed-supplement.pdf
